# Supplementary material for: RACK1 enhances STAT3 stability and promotes T follicular helper cell development and function during blood-stage Plasmodium infection in mice
Source: PLoS Pathog. 2024 Jul 18;20(7):e1012352. doi: 10.1371/journal.ppat.1012352 (PMC11288429; doi:10.1371/journal.ppat.1012352)
Supplement: S1 Data — (XLSX) [file ppat.1012352.s008.xlsx]

## Sheet: Fig 1
	Fig 1D
	CD4+T (%)			CD4+T (10^6)
	WT	RACK1 KO		WT	RACK1 KO
	26.5	27.9		11.31	11.662
	22.5	24		8.46	7.838
	24.3	22.9		9.614	6.562
	19.4	15.5		6.863	4.982
	23.4	21.2		8.096	7.21
	27.1	22.2		7.364	6.64
Mean	23.8667	22.2833	Mean	8.61783	7.48233
SD	2.56948	3.69839	SD	1.48261	2.06068
	Fig 1E
	CD62LhiCD44lo(%CD4+T)
	WT	RACK1 KO
	71.2	73.8
	70.2	74.2
	76	70.4
	74.2	72.7
	67.2	76.1
	67.1	80.6
		82.3
		77.6
		63.9
Mean	70.9833	74.6222
SD	3.30576	5.19696
	Fig 1F
	Annexin V+ (%CD4+T)
	WT	RACK1 KO
	10.88	6.48
	9.34	7.16
	9.51	10.38
	9.96	8.93
	8.14	8.83
	10.92	8.42
Mean	9.79167	8.36667
SD	0.957191	1.26517

## Sheet: Fig 2
	Fig 2A
	CD4+T (%)			CD4+T (10^7)
	WT	RACK1 KO		WT	RACK1 KO
	20.3	13.8		2.95	1.31
	26.6	12.1		4.24	1.48
	25	12.7		5.03	1.8
	29.6	17.7		6.78	1.19
	28.3	23.6		5.2	1.58
	35.3	18.3		4.88	1.24
	31.8	21.7		3.81	1.64
	31.4	15.6		3.8	1.29
	31.3	16.8		3.48	1.38
	29.6	12.8		3.94	0.68
Mean	28.92	16.51		4.411	1.359
SD	3.96454	3.71226		1.04042	0.291254
	Fig 2B
	CD44hiCD4+T (%CD4+T)
	WT	RACK1 KO
	56.3	41.8
	58.5	36.3
	52.1	35.4
	58.1	32.8
	62	31.9
	52.2	39.6
	41.1	37.7
	48.1	43.3
	43.2	27
	46.6	26.8
Mean	51.82	35.26
SD	6.62039	5.38929
	Fig 2C
	AnnexinV+CD4+T (%）
	WT	RACK1 KO
	12.36	15.87
	15.19	14.29
	14.03	13.07
	11.3	9.44
	9.04	8.64
	9.79	8.89
	7.88	7.4
	12	13.6
	11.5	14.2
	19.1	14.9
Mean	12.219	12.03
SD	3.09382	2.92988
	Fig 2D
	nTreg(%CD4+T)			nTreg (10^6)
	WT	RACK1 KO		WT	RACK1 KO
	7.22	18.9		1.76	1.44
	7.52	17.9		1.93	1.62
	9.91	22.8		2.71	2.36
	9.44	19.9		2.88	2.06
	10.8	18.1		2.62	2.16
	11.6	20.7		2.84	2.09
		18.7			1.69
		15.7			1.79
Mean	9.415	19.0875		2.45667	1.90125
SD	1.59933	1.97132		0.443421	0.293063
	Fig 2E
	IFN-g+CD4+T (%)			IFN-g+CD4+T (10^5)			IL-17A+CD4+T (%)			IL-17A+CD4+T (10^5)
	WT	RACK1 KO		WT	RACK1 KO		WT	RACK1 KO		WT	RACK1 KO
	9.23	6.67		13.3	5.1		1.45	1.18		2.1	0.8
	6.96	8.71		12.8	7.2		2.33	2.17		4.3	1.8
	7.3	5.81		9.5	2.4		3.94	1.21		5.1	0.5
	4.4	5.06		10.7	4.8		2.79	2.62		6.8	2.5
	5.81	4.86		11.8	4.1		2.62	2.73		5.3	2.3
	6.49	4.59		11.3	4.8		2.29	2.59		4	2.7
Mean	6.69833	5.95		11.5667	4.73333		2.57	2.08333		4.6	1.76667
SD	1.46939	1.41335		1.26973	1.41853		0.743662	0.651809		1.43062	0.839974

## Sheet: Fig 3
	Fig 3A
	Tfh cells (%CD4+T)			Tfh cells (10^6)
D0	WT	RACK1 KO		WT	RACK1 KO
	1.65	1.11		0.14	0.08
	1.52	1.19		0.17	0.12
	1.62	1.23		0.17	0.1
	0.82	1.16		0.07	0.13
	0.67	0.19		0.08	0.02
	0.61	0.49		0.06	0.06
Mean	1.14833	0.895		0.115	0.085
SD	0.454365	0.403474		0.0464579	0.037305
D7	WT	RACK1 KO		WT	RACK1 KO
	28	6.88		15.3	1.41
	25.6	5.01		17.8	0.64
	25.1	5.81		14.1	2.12
	30.6	6.2		13.8	1.46
	29.1	6.75		12.7	1.13
	35	7.19		17	1.14
	30.9	9.72		12.12	1.22
	24.9	7.46		7.42	1.22
	26.1	8.84		10.38	0.79
	38.2	5.39		9.87	0.65
	33.1	7.6		7.6	0.55
		6.6			0.92
Mean	29.6909	6.95417		12.5536	1.10417
SD	4.17099	1.29781		3.32771	0.422521
D16	WT	RACK1 KO		WT	RACK1 KO
	26.3	3.8		2.01	0.16
	27.6	3		2.16	0.13
	24.6	4.6		2.91	0.41
	25.5	5.88		2.69	0.17
	32.7	5.51		5.1	0.2
	22.9	4.91		2.52	0.28
	22.6	4.06		2.9	0.21
	22.4	5.15		3.22	0.15
Mean	25.575	4.61375		2.93875	0.21375
SD	3.21004	0.89129		0.898519	0.0858687
	Fig 3B
D7	GC Tfh cells (%CD4+T)			GC Tfh cells (10^6)
	WT	RACK1 KO		WT	RACK1 KO
	18.2	7.46		7.04	1.48
	13.9	6.96		6.52	1.3
	17.8	3.77		8.64	0.56
	13	5.97		4.59	1.04
	11.9	7.15		4.39	0.91
	13.4	2.78		6.9	0.39
	27.8	1.95		7.2	0.23
	18.5	1.88		3.18	0.24
	21.4			4.9
Mean	17.3222	4.74		5.92889	0.76875
SD	4.76067	2.24705		1.64211	0.45256
D16	WT	RACK1 KO		WT	RACK1 KO
	15	7.25		3.63	0.8
	18	2.9		4.16	0.16
	20.7	5.51		5.69	0.4
	21.8	1.77		4.06	0.2
	17.6	3.32		4.1	0.28
	15	3.73		3.53	0.22
Mean	18.0167	4.08		4.195	0.343333
SD	2.57838	1.80381		0.710041	0.217996
	Fig 3C
Bcl-6	WT	RACK1 KO		Cxcr5	WT	RACK1 KO
	0.988514	0.567752			1.18099	0.432269
	1.05214	0.634342			0.933033	0.360982
	0.961483	0.652176			0.907519	0.578344
Mean	1.00071	0.61809		Mean	1.00718	0.457198
SD	0.0380046	0.0363313		SD	0.123344	0.0904716
Pdcd1	WT	RACK1 KO		Il-21	WT	RACK1 KO
	1.21982	0.431271			1.18099	0.148651
	1.05458	0.449585			1.04972	0.075363
	0.777366	0.649169			0.806642	0.184284
Mean	1.01725	0.510009		Mean	1.01245	0.136099
SD	0.182548	0.0986852		SD	0.155083	0.0453438
Icos	WT	RACK1 KO		Tcf7	WT	RACK1 KO
	0.986233	0.566442			1.32562	1.15402
	1.11729	0.550953			0.782773	0.943874
	0.907519	0.858565			0.963707	1.05458
Mean	1.00368	0.658653		Mean	1.02403	1.05082
SD	0.0865215	0.141501		SD	0.225684	0.0858322
Prdm1	WT	RACK1 KO		Sh2d1a	WT	RACK1 KO
	1.27162	0.874583			1.11987	0.600124
	1.05458	0.750886			1.05214	0.698985
	0.7457	0.850667			0.848704	0.897095
Mean	1.02397	0.825379		Mean	1.00691	0.732068
SD	0.215794	0.0535712		SD	0.115233	0.123474
S1pr1	WT	RACK1 KO
	1.19472	0.880666
	0.905425	1.56555
	0.92445	1.25411
Mean	1.0082	1.23344
SD	0.132117	0.279983
	Fig 3E
	Th1-like Tfh (%CD4+CXCR5+)			Th2-like Tfh (%CD4+CXCR5+)			Th17-like Tfh (%CD4+CXCR5+)
D7	WT	RACK1 KO		WT	RACK1 KO		WT	RACK1 KO
	31.7	30.6		46.4	45		7.72	11
	33.9	30.1		38.8	32.1		6.33	10.7
	36.5	22.6		47.5	50.7		4.3	15.8
	27.2	25.8		50.5	60		7.9	5.73
	29.6	25.1		35.1	55.8		9.92	7.8
	23.2	22.8		32.7	57.1		11.3	9.1
Mean	30.35	26.1667		41.8333	50.1167		7.91167	10.0217
SD	4.35613	3.1742		6.65875	9.39741		2.27658	3.13608

## Sheet: Fig 4
	Fig 4A
	GC B cells (%)			GC B cells (10^6)
D0	WT	RACK1 KO		WT	RACK1 KO
	0.22	0.06		0.023	0.012
	0.33	0.18		0.048	0.023
	0.26	0.24		0.048	0.033
	0.25	0.25		0.043	0.034
	0.35	0.23		0.022	0.032
	0.23	0.23		0.027	0.027
Mean	0.273333	0.198333		0.0351667	0.0268333
SD	0.0492161	0.0656802		0.0113932	0.00764671
D16	WT	RACK1 KO		WT	RACK1 KO
	9.43	3.44		2.42	0.46
	9.35	2.37		1.83	0.35
	6.92	2.2		1.38	0.25
	13.6	1.39		1.65	0.1
	12.4	1.12		1.03	0.05
	13.7	1.33		1.3	0.07
Mean	10.9	1.975		1.60167	0.213333
SD	2.50944	0.800224		0.445549	0.153261
	Fig 4C
	Plasmablasts (%)			Plasmablasts (10^6)			Plasma cells (%)			Plasma cells (10^6)
D0	WT	RACK1 KO		WT	RACK1 KO		WT	RACK1 KO		WT	RACK1 KO
	0.12	0.15		0.019	0.031		0.06	0.08		0.01	0.017
	0.15	0.1		0.032	0.014		0.07	0.08		0.015	0.011
	0.2	0.08		0.049	0.019		0.06	0.08		0.014	0.018
	0.07	0.09		0.02	0.024		0.09	0.1		0.025	0.027
	0.11	0.1		0.032	0.032		0.09	0.08		0.027	0.025
	0.11	0.09		0.034	0.026		0.08	0.08		0.022	0.025
Mean	0.126667	0.101667		0.031	0.0243333		0.075	0.0833333		0.0188333	0.0205
SD	0.0402768	0.0226691		0.01	0.0063421		0.0125831	0.00745356		0.0062026	0.00564948
D16	WT	RACK1 KO		WT	RACK1 KO		WT	RACK1 KO		WT	RACK1 KO
	1.39	0.28		1.94	0.25		1.64	0.67		2.28	0.6
	1.62	0.16		1.65	0.16		1.75	0.69		1.78	0.69
	1.01	0.13		0.96	0.1		1.32	0.63		1.26	0.48
	0.75	0.07		0.81	0.05		1.57	0.86		1.69	0.69
	0.57	0.05		0.57	0.02		1.26	0.75		1.26	0.26
	0.58	0.06		0.61	0.03		1.26	0.76		1.33	0.44
Mean	0.986667	0.125		1.09	0.101667		1.46667	0.726667		1.6	0.526667
SD	0.399861	0.0797392		0.521568	0.0815305		0.194907	0.0745356		0.366742	0.152498
	Fig 4D
	Ig-switched GC B (%CD19+B220+)				Ig-switched GC B (10^6)
D16	WT	RACK1 KO			WT	RACK1 KO
	38.8	5.84			4.27	0.27
	39.7	8.03			3.6	0.24
	40.9	8.03			4.02	0.21
	40.8	7.46			4.24	0.3
	45	8.1			4.4	0.22
Mean	41.04	7.492			4.106	0.248
SD	2.12471	0.857751			0.28097	0.0331059
	Fig 4E
	serum IgG (OD450)
D0	WT	RACK1 KO	D8	WT	RACK1 KO	D12	WT	RACK1 KO	D16	WT	RACK1 KO	D20	WT	RACK1 KO	D24	WT	RACK1 KO	D28	WT	RACK1 KO
	0.178	0.149		0.267	0.126		1.127	0.26		0.887	0.377		1.288	0.224		1.935	0.256		2.036	0.275
	0.176	0.22		0.268	0.174		1.223	0.554		1.288	0.277		0.959	0.21		1.508	0.346		1.852	0.395
	0.154	0.176		0.13	0.14		1.388	0.314		0.607	0.212		0.655	0.152		1.499	0.323		1.71	0.385
	0.144	0.168		0.206	0.191		0.884	0.468		0.685	0.207		1.524	0.287		1.618	0.312		1.719	0.277
	0.123	0.149		0.133	0.212		0.794	0.348		1.083	0.257		0.876	0.266		1.766	0.296		1.655	0.365
	0.135	0.142		0.24	0.134		1.149	0.273		0.911	0.259		0.709	0.254		1.902	0.344		2.012
	0.179	0.169		0.248	0.234		0.598	0.243		0.663	0.231		1.121	0.279		1.862			1.977
	0.2	0.156		0.167	0.199		0.645			0.901			1.102			1.395			1.878
Mean	0.161125	0.166125		0.207375	0.17625		0.976	0.351429		0.878125	0.26		1.02925	0.238857		1.68562	0.312833		1.85488	0.3394
SD	0.0245379	0.0231378		0.0537307	0.037043		0.268681	0.108433		0.214691	0.0533747		0.273058	0.0439039		0.19429	0.0307919		0.138	0.0526635
	Fig 4F
	Parasitemia (%)
D0	WT	RACK1 KO	D5	WT	RACK1 KO	D8	WT	RACK1 KO	D10	WT	RACK1 KO	D13	WT	RACK1 KO	D15	WT	RACK1 KO	D17	WT	RACK1 KO	D20	WT	RACK1 KO	D24	WT	RACK1 KO	D28	WT	RACK1 KO	D30	WT	RACK1 KO	D32	WT	RACK1 KO
	0	0		0.24	0		10.65	9.17		11.5	6		17.72	15.59		21.88	20		35.33	19.41		28.33	22.76		9.45	32.73		0	32.35		0	40.45		0	32.22
	0	0		0	0		8.1	10.06		9.46	13.65		21.04	13.63		19.67	19		23.75	22.86		16	27.15		19.55	32.31		1	38.5		0	32.5		0	36.92
	0	0		0.13	0.11		8.26	20		8.75	10.36		21.82	20		30.65	23.33		19.68	31.96		33.44	31		6.45	33.45		0	37.37		0	40.38		0	33.21
	0	0		0.46	0		12.5	8.1		17.67	8.5		22.1	21.1		22.17	34.29		36.11	35.69		29.38	23.64		15	29.2		2.13	36.52		0			0
	0	0		0	0.2		16.38	15		11.26	15.13		21.36	24.32		34.25	25.32		26.67	30.27		21.88	27.33		8.23	34.51		0	30.9		0			0
	0	0		0	0		12.1	14.22		10	16.25		11.61	19.23		30.15	28.46		27.08	31.22		18.75	21.67		16.32	30.31		0			0			0
	0	0		0	0		11.94	13.35		6.75	12.78		21.11	19.16		19.29	29.32		30.36	32.2		14.16	30.68		14.5			0			0			0
	0	0		0	0		12.63	12.26		9.75			11.88			23.93			32.62			20			12.29			1.25			0			0
Mean	0	0		0.10375	0.03875		11.57	12.77		10.6425	11.81		18.58	19.0043		25.2488	25.6743		28.95	29.0871		22.7425	26.3186		12.7237	32.085		0.5475	35.128		0	37.7767		0	34.1167
SD	0	0		0.158109	0.070788		2.4846	3.57173		2.99673	3.42005		4.14245	3.25699		5.28457	5.03767		5.35135	5.34407		6.45212	3.46615		4.15822	1.81128		0.766596	2.96405		0	3.73128		0	2.02304

## Sheet: Fig 6
	Fig 6B
	Bcl-6 mRNA
naïve	WT	RACK1 KO	Tfh-like	WT	RACK1 KO	Tfh-like+Ni	WT	RACK1 KO
	1.38511	1.16878		21.5557	1.46409		7.43844	1.08674
	0.790041	0.70466		10.8153	1.53156		1.12506	0.976032
	0.913831	0.714497		16	1.59107		2.21146	0.898132
Mean	1.02966	0.862645		16.1237	1.52891		3.59165	0.986966
SD	0.256371	0.216505		4.38564	0.0518761		2.75601	0.0773841
	Fig 6E
	Bcl-6 mRNA
	WT-EV	KO-EV	KO-OE-Rack1
	1.14076	0.34748	0.790041
	0.99654	0.406126	0.757858
	0.879649	0.364755	0.82932
Mean	1.00565	0.372787	0.792406
SD	0.106794	0.0246065	0.0292221

## Sheet: Fig 7
	Fig 7C
	Bcl-6 mRNA
	WT-EV	KO-EV	KO-OE-Stat3
	0.982821	0.221442	0.852635
	0.792784	0.143091	1.07177
	1.28343	0.416099	1.34723
Mean	1.01968	0.260211	1.09055
SD	0.201992	0.114777	0.202355
	Fig 7D
	Stat3 mRNA
	WT	RACK1 KO
	1	1.46409
	1.00696	1.15669
	0.993092	0.926588
	1	0.946058
		0.965936
Mean	1.00001	1.09187
SD	0.00490134	0.203561
	Fig 7E
	Relative Stat3 level
0h	WT	RACK1 KO	2h	WT	RACK1 KO	4h	WT	RACK1 KO	6h	WT	RACK1 KO
	1	1		1.1	0.8		0.9	0.6		0.8	0.5
	1	1		1.1	0.4		1.1	0.4		0.9	0.4
	1	1		1.04	0.53		1.12	0.37		1.3	0.65
Mean	1	1		1.08	0.576667		1.04	0.456667		1	0.516667
SD	0	0		0.0282843	0.1666		0.0993311	0.102089		0.216025	0.10274

## Sheet: S1 Fig
	S1B Fig
	CD8+T (%)			NKT (%)			gdT (%)
	WT	RACK1 KO		WT	RACK1 KO		WT	RACK1 KO
	14	19.3		1.21	1.4		1.66	1.75
	11.7	15.5		0.71	1.37		2.05	1.86
	11.1	19.6		0.9	0.93		2.24	1.96
	17.1	8.85		1.15	0.72		2.03	1.79
	10.2	9.15		0.7	0.59		2.85	2.45
	10.9	11.3		0.85	0.85		2.59	2.51
Mean	12.5	13.95		0.92	0.976667		2.23667	2.05333
SD	2.37557	4.45384		0.197821	0.307553		0.389686	0.309121
	S1C Fig
	CD8+T (10^6)			NKT (10^6)			gdT (10^6)
	WT	RACK1 KO		WT	RACK1 KO		WT	RACK1 KO
	5.962	8.062		0.515	0.586		0.694	0.722
	4.4	5.06		0.189	0.274		0.54	0.573
	4.385	5.595		0.285	0.182		0.709	0.452
	4.144	2.846		0.383	0.222		0.673	0.779
	3.232	2.456		0.222	0.158		0.905	0.658
	2.528	3.434		0.197	0.258		0.602	0.76
Mean	4.1085	4.5755		0.2985	0.28		0.687167	0.657333
SD	1.06961	1.92424		0.117146	0.1426		0.113348	0.1146
	S1D Fig
D0	CD62LhiCD44lo (%CD8+T)
	WT	RACK1 KO
	77.9	73.2
	74.6	84.6
	72.5	88.8
		83.7
Mean	75	82.575
SD	2.22261	5.74473

## Sheet: S2 Fig
	S2A Fig
D16	CD4+T (%）			CD4+T (10^7）
	WT	RACK1 KO		WT	RACK1 KO
	4.23	5.57		1.18	0.89
	4.69	2.09		1.05	0.3
	4.43	1.89		1.56	0.37
	4.51	3.71		1.1	0.56
	4.59	3.07		1.29	0.52
	4.86	1.79		1.44	0.29
Mean	4.55167	3.02		1.27	0.488333
SD	0.198193	1.3314		0.182026	0.206673
	S2B Fig
	CD8+T (10^7）			NKT (10^6)			gdT (10^6)
D7	WT	RACK1 KO		WT	RACK1 KO		WT	RACK1 KO
	1.46	1.68		0.94	1.13		9.01	7.17
	1.56	1.99		1.06	1.09		8.99	11.77
	1.49	1.3		1.86	1.14		9.8	6.1
	1.38	1.44		1.51	1.31		6.92	5.1
	1.36	1.03		1.69	1.57		7.4	5
	1.37			1.73			7
Mean	1.43667	1.488		1.465	1.248		8.18667	7.028
SD	0.0731817	0.3275		0.346061	0.177809		1.12231	2.49791

## Sheet: S3 Fig
	S3A Fig
	Annexin V+(%Tfh)
	WT	RACK1 KO
D7	16.1	13.5
	8.84	16.6
	16.9	21
	12.6	24.1
	8.18	17.2
	7.51	9.4
	15.8	13.5
		14.1
Mean	12.2757	16.4714
SD	3.77635	4.58124
	S3B Fig
	Th1-like Tfh (%CD4+CXCR5+)			Th2-like Tfh (%CD4+CXCR5+)			Th17-like Tfh (%CD4+CXCR5+)
D16	WT	RACK1 KO		WT	RACK1 KO		WT	RACK1 KO
	17.6	16.3		42.6	55.7		20.6	15.8
	17.2	19.3		45	42.7		19.6	21.5
	18.5	20.3		46	45		18.2	18.9
	20.8	14.6		44.9	51.4		17.3	20.3
	20.9	15.1		48.3	52.9		15.5	18.1
	18.6	15.2		44.6	46		20.9	22.1
Mean	18.9333	16.8		45.2333	48.95		18.6833	19.45
SD	1.43952	2.2		1.7075	4.66431		1.90212	2.13678
	S3C Fig
	Tfr cells (%CD4+T)			Tfr cells (10^5)
D0	WT	RACK1 KO		WT	RACK1 KO
	0.24	0.13		0.2	0.09
	0.27	0.15		0.3	0.15
	0.12	0.14		0.12	0.11
	0.06	0.15		0.17	0.17
	0.24	0.15		0.13	0.11
	0.15	0.19		0.07	0.16
	0.07	0.13		0.13	0.12
Mean	0.164286	0.148571		0.16	0.13
SD	0.0797957	0.0188442		0.0684523	0.0277746
D7	WT	RACK1 KO		WT	RACK1 KO
	1.73	4.01		7.8	9.5
	2.05	4.2		8.9	7
	2.95	5.23		8.1	5.7
	3.86	4.92		9.2	5.8
	2.6	5.31		6.2	4.8
	2.29	4.46		5.3	7.1
	2.11	4.16		6.3	5.2
		4.19			5.1
Mean	2.51286	4.56		7.4	6.275
SD	0.660362	0.484768		1.37321	1.45237

## Sheet: S4 Fig
	S4C Fig
	B cell follicles (10^5 mm2)/section
D0	WT	RACK1 KO
	7.93001	7.79863
	3.79735	4.32485
	6.55855	4.97048
	4.03612	6.32448
	5.81342	4.04248
D16	WT	RACK1 KO
	8.40399	5.01816
	5.31976	6.77194
	5.90521	5.59456
	8.12436	5.7274
	8.18946	3.24413
		2.45764
	S4D Fig
	T cell zones (10^5 mm2)/section
D0	WT	RACK1 KO
	4.59738	2.79982
	2.43417	3.38581
	5.99627	3.54465
	3.93517	5.50853
	2.35658	2.75879
D16	WT	RACK1 KO
	7.3088	5.40944
	6.7033	3.78694
	6.8685	3.04302
	6.1725	5.34316
	3.51241	3.51349
		3.05315
	S4E Fig
	GC areas (10^5 mm2)/section
D16	WT	RACK1 KO
	1.71885	0.190761
	2.1676	0.11098
	3.02483	0.159103
	2.41946	0.261726
	2.60277	0
		0
	S4F Fig
	GC/section
D16	WT	RACK1 KO
	6	2
	6	1
	10	2
	8	1
	10	0
		0
